# Supplementary material for: Prediction of the Medicinal Mechanisms of Pinellia ternata Breitenbach, a Traditional Medicine for Gastrointestinal Motility Disorders, through Network Pharmacology
Source: Plants (Basel). 2022 May 19;11(10):1348. doi: 10.3390/plants11101348 (PMC9145079; doi:10.3390/plants11101348)
Supplement: Supplementary file 1 [file plants-11-01348-s001.zip]

Archive with 3 entries (3 files):
- Supplementary Materials Table S1 Potential active compounds of Pinellia ternata Breitenbach.pdf
- Supplementary Materials Table S2 Target genes of Pinellia ternata Breitenbach.pdf
- Supplementary Materials Table S3 100 gastrointestinal motility disorder related genes.pdf
